# Supplementary material for: Automation of a problem list using natural language processing
Source: BMC Med Inform Decis Mak. 2005 Aug 31;5:30. doi: 10.1186/1472-6947-5-30 (PMC1208893; doi:10.1186/1472-6947-5-30)
Supplement: Additional File 1 — Sentence detection algorithm regular expressions Text file listing all regular expressions used for sentence detection. [file 1472-6947-5-30-S1.txt]

(?<=[0-9a-z\.][0-9a-z%\"])\.(?=[ \n\r]+[A-Z0-9])
(?<=[0-9a-z\.][0-9a-z%\"])\.(?=[ \n\r]*[A-Z])
(?<=[A-CE-LN-Z][A-Zs1-4])\.(?=[ \n\r]+[A-Z])
(?<=[0-9a-z\.][0-9a-z%])\!(?=[ \n\r]+[A-Z0-9])
(?<=[0-9a-z\.][0-9a-z%])\!(?=[ \n\r]*[A-Z])
(?<=[0-9a-z\.][0-9a-z%])\?(?=[ \n\r]+[A-Z0-9])
(?<=[0-9a-z\.][0-9a-z%])\?(?=[ \n\r]*[A-Z])
(?<=[a-z][\n\r])[(](?=[0-9am+][)][ ]?[A-Z])
(?<=[a-z])\s(?=[ \n\r]*[(][0-9][)][ ]?[A-Z])
(?<=[a-z])\s(?=[ \n\r]*[0-9][)][^,])
(?<=[a-z)][\n\r][ ]{3,5})\s(?=[A-Z])
(?<=[a-z])\s(?=[ \n\r]*[0-9][0-9][)][^,])
