# Supplementary material for: Automation of a problem list using natural language processing
Source: BMC Med Inform Decis Mak. 2005 Aug 31;5:30. doi: 10.1186/1472-6947-5-30 (PMC1208893; doi:10.1186/1472-6947-5-30)
Supplement: Additional File 2 — XSLT stylesheet Stylesheet used to transform the CDA version of the medical problem source document into its customized HTML version for viewing in the problem list management application. [file 1472-6947-5-30-S2.xsl]

<?xml version="1.0" encoding="UTF-8" ?>
<xsl:stylesheet xmlns:xsl="http://www.w3.org/1999/XSL/Transform" version="1.0">
<xsl:output method="html" indent="yes" encoding="UTF-8"/>

<!--formatting the date from yyyyMMdd to MM/dd/yyyy -->
<xsl:variable name="date" select=".//effectiveTime/@value"/>
<xsl:variable name="month" select="substring($date,5,2)"/>
<xsl:variable name="day" select="substring($date,7,2)"/>
<xsl:variable name="year" select="substring($date,1,4)"/>

<xsl:template match="/">
    <html>
    <link rel="stylesheet" type="text/css" href="/ResultsReview/stylesheets/Common.css"/>
    <body>
        <xsl:apply-templates select="/*/code"/>
        <xsl:apply-templates select=".//patientRole"/>
        <xsl:apply-templates select=".//effectiveTime"/>
        <xsl:apply-templates select=".//author"/>
        <xsl:apply-templates select=".//StructuredBody"/>
    </body>
    </html>
</xsl:template>

<xsl:template match="/*/code">
    <div align="center" class="XLargeBoldText"><xsl:value-of select="@displayName"/></div><br/>
</xsl:template>

<xsl:template match="author">
    <div class="NormalText"><xsl:text>Author: </xsl:text>
    <xsl:value-of select="assignedAuthor/assignedAuthorChoice/Person/name"/></div><br/>
</xsl:template>

<xsl:template match="patientRole">
    <div class="NormalText"><xsl:text>Patient: </xsl:text>
    <xsl:value-of select="patientPatient/name"/></div>
</xsl:template>

<xsl:template match="effectiveTime">
    <div class="NormalText"><xsl:text>Date: </xsl:text>
    <xsl:value-of select="$month"/>/<xsl:value-of select="$day"/>/<xsl:value-of select="$year"/></div>
</xsl:template>

<xsl:template match="StructuredBody">
    <xsl:apply-templates select="component/section"/>
</xsl:template>

<xsl:template match="section">
    <xsl:apply-templates select="code"/>
    <xsl:apply-templates select="text"/>
    <xsl:apply-templates select="entry"/>    
</xsl:template>

<xsl:template match="code">
    <div class="NormalBoldText"><xsl:value-of select="@displayName"/></div>
</xsl:template>

<xsl:template match="text">
    <div class="NormalText"><xsl:apply-templates/></div><br/>
</xsl:template>

<xsl:template match="entry">
</xsl:template>

<xsl:template match="bold">
    <font color="red"><xsl:value-of select="."/> </font>
</xsl:template>

</xsl:stylesheet>
